# Supplementary material for: A duo-theme cloud model DEMATEL approach for exploring the cause factors of green supply chain management
Source: PLoS One. 2024 Mar 28;19(3):e0294684. doi: 10.1371/journal.pone.0294684 (PMC10977737; doi:10.1371/journal.pone.0294684)
Supplement: S1 File — (XLSX) [file pone.0294684.s002.xlsx]

## Sheet: Three key parameterd of the dir
Ce	S1	S2	S3	S4	S5	S6	S7	S8	S9	S10	S11	S12
S1	(0.326,0.172,0.148)	(9.533,0.247,0.183)	(0.433,0.862,0.223)	(3.185,0.898,0.612)	(2.154,0.792,0.387)	(1.666,0.983,0.765)	(3.185,0.898,0.612)	(2.154,0.792,0.387)	(1.666,0.983,0.765)	(1.363,0.963,0.237)	(1.312,0.838,0.347)	(1.312,0.838,0.347)
S2	(1.363,0.963,0.237)	(0.433,0.862,0.223)	(3.185,0.898,0.612)	(2.896,0.476,0.428)	(1.363,0.963,0.237)	(1.312,0.838,0.347)	(0.326,0.172,0.148)	(0.433,0.862,0.223)	(0.326,0.172,0.148)	(1.888,0.782,0.632)	(1.888,0.782,0.632)	(1.888,0.782,0.632)
S3	(1.312,0.838,0.347)	(0.326,0.172,0.148)	(9.533,0.247,0.183)	(3.185,0.898,0.612)	(1.312,0.838,0.347)	(1.312,0.838,0.347)	(0.433,0.862,0.223)	(0.278,0.693,0.127)	(0.326,0.172,0.148)	(1.312,0.838,0.347)	(2.154,0.792,0.387)	(1.363,0.963,0.237)
S4	(3.185,0.898,0.612)	(0.333,0.193,0/178)	(0.333,0.193,0/178)	(0.326,0.172,0.148)	(1.312,0.838,0.347)	(2.154,0.792,0.387)	(1.312,0.838,0.347)	(1.363,0.963,0.237)	(1.888,0.782,0.632)	(1.312,0.838,0.347)	(1.666,0.983,0.765)	(1.312,0.838,0.347)
S5	(9.533,0.247,0.183)	(0.433,0.862,0.223)	(9.533,0.247,0.183)	(1.312,0.838,0.347)	(0.433,0.862,0.223)	(2.896,0.476,0.428)	(1.363,0.963,0.237)	(1.888,0.782,0.632)	(1.312,0.838,0.347)	(3.185,0.898,0.612)	(2.896,0.476,0.428)	(2.154,0.792,0.387)
S6	(1.312,0.838,0.347)	(0.326,0.172,0.148)	(0.333,0.193,0/178)	(0.433,0.862,0.223)	(1.888,0.782,0.632)	(0.326,0.172,0.148)	(0.333,0.193,0/178)	(1.312,0.838,0.347)	(2.896,0.476,0.428)	(2.896,0.476,0.428)	(1.888,0.782,0.632)	(1.363,0.963,0.237)
S7	(1.888,0.782,0.632)	(1.363,0.963,0.237)	(1.363,0.963,0.237)	(1.888,0.782,0.632)	(1.363,0.963,0.237)	(1.312,0.838,0.347)	(0.326,0.172,0.148)	(2.896,0.476,0.428)	(3.185,0.898,0.612)	(1.312,0.838,0.347)	(3.185,0.898,0.612)	(1.666,0.983,0.765)
S8	(1.363,0.963,0.237)	(9.533,0.247,0.183)	(2.154,0.792,0.387)	(2.154,0.792,0.387)	(1.666,0.983,0.765)	(1.888,0.782,0.632)	(0.333,0.193,0/178)	(9.533,0.247,0.183)	(0.433,0.862,0.223)	(0.433,0.862,0.223)	(2.896,0.476,0.428)	(1.888,0.782,0.632)
S9	(2.896,0.476,0.428)	(0.326,0.172,0.148)	(0.433,0.862,0.223)	(1.363,0.963,0.237)	(1.312,0.838,0.347)	(1.312,0.838,0.347)	(9.533,0.247,0.183)	(1.666,0.983,0.765)	(0.512,0.483,0.227)	(1.363,0.963,0.237)	(1.888,0.782,0.632)	(1.363,0.963,0.237)
S10	(0.326,0.172,0.148)	(1.312,0.838,0.347)	(0.326,0.172,0.148)	(9.533,0.247,0.183)	(1.312,0.838,0.347)	(1.363,0.963,0.237)	(0.433,0.862,0.223)	(0.326,0.172,0.148)	(9.533,0.247,0.183)	(0.326,0.172,0.148)	(1.363,0.963,0.237)	(1.312,0.838,0.347)
S11	(2.154,0.792,0.387)	(0.333,0.193,0/178)	(2.896,0.476,0.428)	(1.888,0.782,0.632)	(1.888,0.782,0.632)	(1.363,0.963,0.237)	(9.533,0.247,0.183)	(1.888,0.782,0.632)	(1.312,0.838,0.347)	(2.896,0.476,0.428)	(0.326,0.172,0.148)	(1.312,0.838,0.347)
S12	(1.312,0.838,0.347)	(1.363,0.963,0.237)	(3.185,0.898,0.612)	(3.185,0.898,0.612)	(1.363,0.963,0.237)	(1.363,0.963,0.237)	(0.326,0.172,0.148)	(1.312,0.838,0.347)	(0.433,0.862,0.223)	(2.154,0.792,0.387)	(3.185,0.898,0.612)	(0.326,0.172,0.148)
Cg	G1	G2	G3	G4	G5	G6	G7	G8	G9	G10
G1	(0.326,0.172,0.148)	(2.154,0.792,0.387)	(1.666,0.983,0.765)	(0.433,0.862,0.223)	(1.312,0.838,0.347)	(1.363,0.963,0.237)	(0.326,0.172,0.148)	(3.185,0.898,0.612)	(1.888,0.782,0.632)	(1.312,0.838,0.347)
G2	(2.154,0.792,0.387)	(9.533,0.247,0.183)	(1.888,0.782,0.632)	(1.312,0.838,0.347)	(1.363,0.963,0.237)	(1.312,0.838,0.347)	(1.363,0.963,0.237)	(2.896,0.476,0.428)	(2.896,0.476,0.428)	(2.896,0.476,0.428)
G3	(3.185,0.898,0.612)	(1.363,0.963,0.237)	(0.326,0.172,0.148)	(0.333,0.193,0/178)	(3.185,0.898,0.612)	(2.896,0.476,0.428)	(1.312,0.838,0.347)	(0.433,0.862,0.223)	(1.363,0.963,0.237)	(3.185,0.898,0.612)
G4	(0.433,0.862,0.223)	(1.888,0.782,0.632)	(0.433,0.862,0.223)	(0.326,0.172,0.148)	(1.312,0.838,0.347)	(1.312,0.838,0.347)	(0.433,0.862,0.223)	(9.533,0.247,0.183)	(1.312,0.838,0.347)	(1.312,0.838,0.347)
G5	(2.896,0.476,0.428)	(2.154,0.792,0.387)	(2.154,0.792,0.387)	(1.888,0.782,0.632)	(0.326,0.172,0.148)	(1.888,0.782,0.632)	(1.888,0.782,0.632)	(2.154,0.792,0.387)	(1.666,0.983,0.765)	(1.888,0.782,0.632)
G6	(3.185,0.898,0.612)	(1.666,0.983,0.765)	(3.185,0.898,0.612)	(1.363,0.963,0.237)	(2.896,0.476,0.428)	(0.326,0.172,0.148)	(2.154,0.792,0.387)	(1.888,0.782,0.632)	(1.888,0.782,0.632)	(2.154,0.792,0.387)
G7	(1.312,0.838,0.347)	(1.888,0.782,0.632)	(1.312,0.838,0.347)	(0.333,0.193,0/178)	(0.433,0.862,0.223)	(9.533,0.247,0.183)	(9.533,0.247,0.183)	(0.433,0.862,0.223)	(3.185,0.898,0.612)	(2.896,0.476,0.428)
G8	(1.888,0.782,0.632)	(3.185,0.898,0.612)	(9.533,0.247,0.183)	(9.533,0.247,0.183)	(1.363,0.963,0.237)	(1.363,0.963,0.237)	(1.888,0.782,0.632)	(0.326,0.172,0.148)	(1.312,0.838,0.347)	(1.888,0.782,0.632)
G9	(0.433,0.862,0.223)	(2.896,0.476,0.428)	(1.363,0.963,0.237)	(0.433,0.862,0.223)	(3.185,0.898,0.612)	(1.666,0.983,0.765)	(1.312,0.838,0.347)	(1.363,0.963,0.237)	(0.433,0.862,0.223)	(1.363,0.963,0.237)
G10	(1.363,0.963,0.237)	(3.185,0.898,0.612)	(1.312,0.838,0.347)	(0.326,0.172,0.148)	(1.312,0.838,0.347)	(1.312,0.838,0.347)	(2.154,0.792,0.387)	(1.363,0.963,0.237)	(1.312,0.838,0.347)	(0.326,0.172,0.148)

## Sheet: The highest similarity correspo
Se	S1	S2	S3	S4	S5	S6	S7	S8	S9	S10	S11	S12
S1	0 / 0.772	0 / 0.799	0 / 0.772	3 / 0.994	2 / 0.939	2 / 0.898	3 / 0.994	2 / 0.898	2 / 0.939	1 / 0.981	1 / 0.977	1 / 0.960
S2	1 / 0.981	0 / 0.899	3 / 0.976	3 / 0.986	1 / 0.981	1 / 0.981	0 / 0.772	0 / 0.799	0 / 0.681	2 / 0.898	2 / 0.987	2 / 0.898
S3	1 / 0.977	0 / 0.772	0 / 0.799	3 / 0.994	1 / 0.960	1 / 0.977	0 / 0.772	0 / 0.681	0 / 0.772	1 / 0.977	2 / 0.898	1 / 0.977
S4	3 / 0.994	0 / 0.772	0 / 0.957	0 / 0.772	1 / 0.979	2 / 0.987	1 / 0.981	1 / 0.977	2 / 0.898	1 / 0.960	2 / 0.939	1 / 0.979
S5	0 / 0.799	0 / 0.799	0 / 0.772	1 / 0.960	0 / 0.772	3 / 0.994	1 / 0.977	2 / 0.939	1 / 0.960	3 / 0.994	3 / 0.994	2 / 0.939
S6	1 / 0.960	0 / 0.681	0 / 0.772	0 / 0.899	2 / 0.898	0 / 0.899	0 / 0.899	1 / 0.960	3 / 0.986	3 / 0.976	2 / 0.898	1 / 0.979
S7	2 / 0.987	1 / 0.977	1 / 0.981	2 / 0.939	1 / 0.977	1 / 0.960	0 / 0.681	3 / 0.994	3 / 0.976	1 / 0.979	3 / 0.994	2 / 0.898
S8	1 / 0.981	0 / 0.681	2 / 0.939	2 / 0.987	2 / 0.987	2 / 0.939	0 / 0.957	0 / 0.899	0 / 0.772	0 / 0.772	3 / 0.986	2 / 0.939
S9	3 / 0.976	0 / 0.899	0 / 0.681	1 / 0.981	1 / 0.981	1 / 0.979	0 / 0.772	2 / 0.987	0 / 0.681	1 / 0.960	2 / 0.939	1 / 0.981
S10	0 / 0.899	1 / 0.981	0 / 0.899	0 / 0.772	1 / 0.960	1 / 0.977	0 / 0.681	0 / 0.772	0 / 0.899	0 / 0.799	1 / 0.981	1 / 0.960
S11	2 / 0.939	0 / 0.772	3 / 0.986	2 / 0.898	2 / 0.939	1 / 0.960	0 / 0.899	2 / 0.939	1 / 0.981	3 / 0.986	0 / 0.772	1 / 0.977
S12	1 / 0.977	1 / 0.981	3 / 0.994	3 / 0.976	1 / 0.981	1 / 0.981	0 / 0.799	1 / 0.981	0 / 0.799	2 / 0.939	3 / 0.976	0 / 0.772
Sg	G1	G2	G3	G4	G5	G6	G7	G8	G9	G10
G1	0 / 0.681	2 / 0.939	2 / 0.939	0 / 0.772	1 / 0.960	1 / 0.981	0 / 0.681	3 / 0.994	2 / 0.939	1 / 0.981
G2	2 / 0.898	0 / 0.681	2 / 0.939	1 / 0.960	1 / 0.981	1 / 0.977	1 / 0.981	3 / 0.976	3 / 0.994	3 / 0.986
G3	3 / 0.994	1 / 0.981	0 / 0.799	0 / 0.799	3 / 0.986	3 / 0.994	1 / 0.977	0 / 0.799	1 / 0.960	3 / 0.976
G4	0 / 0.799	2 / 0.939	0 / 0.681	0 / 0.681	1 / 0.977	1 / 0.977	0 / 0.772	0 / 0.799	1 / 0.981	1 / 0.960
G5	3 / 0.976	2 / 0.898	2 / 0.898	2 / 0.939	0 / 0.772	2 / 0.987	2 / 0.898	2 / 0.987	2 / 0.987	2 / 0.939
G6	3 / 0.986	2 / 0.987	3 / 0.976	1 / 0.981	3 / 0.994	0 / 0.799	2 / 0.987	2 / 0.898	2 / 0.898	2 / 0.987
G7	1 / 0.960	2 / 0.939	1 / 0.977	0 / 0.681	0 / 0.681	0 / 0.681	0 / 0.799	0 / 0.681	3 / 0.976	3 / 0.994
G8	2 / 0.939	3 / 0.986	0 / 0.681	0 / 0.799	1 / 0.981	1 / 0.960	2 / 0.898	0 / 0.799	1 / 0.979	2 / 0.987
G9	0 / 0.681	3 / 0.976	1 / 0.981	0 / 0.799	3 / 0.976	2 / 0.898	1 / 0.960	1 / 0.960	0 / 0.899	1 / 0.977
G10	1 / 0.981	3 / 0.994	1 / 0.960	0 / 0.681	1 / 0.960	1 / 0.981	2 / 0.939	1 / 0.981	1 / 0.977	0 / 0.799

## Sheet: Direct-relation matrix of econo
Se	S1	S2	S3	S4	S5	S6	S7	S8	S9	S10	S11	S12
S1	0 / 0.772	0 / 0.799	0 / 0.772	3 / 0.994	2 / 0.939	2 / 0.898	3 / 0.994	2 / 0.898	2 / 0.939	1 / 0.981	1 / 0.977	1 / 0.960
S2	1 / 0.981	0 / 0.899	3 / 0.976	3 / 0.986	1 / 0.981	1 / 0.981	0 / 0.772	0 / 0.799	0 / 0.681	2 / 0.898	2 / 0.987	2 / 0.898
S3	1 / 0.977	0 / 0.772	0 / 0.799	3 / 0.994	1 / 0.960	1 / 0.977	0 / 0.772	0 / 0.681	0 / 0.772	1 / 0.977	2 / 0.898	1 / 0.977
S4	3 / 0.994	0 / 0.772	0 / 0.957	0 / 0.772	1 / 0.979	2 / 0.987	1 / 0.981	1 / 0.977	2 / 0.898	1 / 0.960	2 / 0.939	1 / 0.979
S5	0 / 0.799	0 / 0.799	0 / 0.772	1 / 0.960	0 / 0.772	3 / 0.994	1 / 0.977	2 / 0.939	1 / 0.960	3 / 0.994	3 / 0.994	2 / 0.939
S6	1 / 0.960	0 / 0.681	0 / 0.772	0 / 0.899	2 / 0.898	0 / 0.899	0 / 0.899	1 / 0.960	3 / 0.986	3 / 0.976	2 / 0.898	1 / 0.979
S7	2 / 0.987	1 / 0.977	1 / 0.981	2 / 0.939	1 / 0.977	1 / 0.960	0 / 0.681	3 / 0.994	3 / 0.976	1 / 0.979	3 / 0.994	2 / 0.898
S8	1 / 0.981	0 / 0.681	2 / 0.939	2 / 0.987	2 / 0.987	2 / 0.939	0 / 0.957	0 / 0.899	0 / 0.772	0 / 0.772	3 / 0.986	2 / 0.939
S9	3 / 0.976	0 / 0.899	0 / 0.681	1 / 0.981	1 / 0.981	1 / 0.979	0 / 0.772	2 / 0.987	0 / 0.681	1 / 0.960	2 / 0.939	1 / 0.981
S10	0 / 0.899	1 / 0.981	0 / 0.899	0 / 0.772	1 / 0.960	1 / 0.977	0 / 0.681	0 / 0.772	0 / 0.899	0 / 0.799	1 / 0.981	1 / 0.960
S11	2 / 0.939	0 / 0.772	3 / 0.986	2 / 0.898	2 / 0.939	1 / 0.960	0 / 0.899	2 / 0.939	1 / 0.981	3 / 0.986	0 / 0.772	1 / 0.977
S12	1 / 0.977	1 / 0.981	3 / 0.994	3 / 0.976	1 / 0.981	1 / 0.981	0 / 0.799	1 / 0.981	0 / 0.799	2 / 0.939	3 / 0.976	0 / 0.772
Sg	G1	G2	G3	G4	G5	G6	G7	G8	G9	G10
G1	0 / 0.681	2 / 0.939	2 / 0.939	0 / 0.772	1 / 0.960	1 / 0.981	0 / 0.681	3 / 0.994	2 / 0.939	1 / 0.981
G2	2 / 0.898	0 / 0.681	2 / 0.939	1 / 0.960	1 / 0.981	1 / 0.977	1 / 0.981	3 / 0.976	3 / 0.994	3 / 0.986
G3	3 / 0.994	1 / 0.981	0 / 0.799	0 / 0.799	3 / 0.986	3 / 0.994	1 / 0.977	0 / 0.799	1 / 0.960	3 / 0.976
G4	0 / 0.799	2 / 0.939	0 / 0.681	0 / 0.681	1 / 0.977	1 / 0.977	0 / 0.772	0 / 0.799	1 / 0.981	1 / 0.960
G5	3 / 0.976	2 / 0.898	2 / 0.898	2 / 0.939	0 / 0.772	2 / 0.987	2 / 0.898	2 / 0.987	2 / 0.987	2 / 0.939
G6	3 / 0.986	2 / 0.987	3 / 0.976	1 / 0.981	3 / 0.994	0 / 0.799	2 / 0.987	2 / 0.898	2 / 0.898	2 / 0.987
G7	1 / 0.960	2 / 0.939	1 / 0.977	0 / 0.681	0 / 0.681	0 / 0.681	0 / 0.799	0 / 0.681	3 / 0.976	3 / 0.994
G8	2 / 0.939	3 / 0.986	0 / 0.681	0 / 0.799	1 / 0.981	1 / 0.960	2 / 0.898	0 / 0.799	1 / 0.979	2 / 0.987
G9	0 / 0.681	3 / 0.976	1 / 0.981	0 / 0.799	3 / 0.976	2 / 0.898	1 / 0.960	1 / 0.960	0 / 0.899	1 / 0.977
G10	1 / 0.981	3 / 0.994	1 / 0.960	0 / 0.681	1 / 0.960	1 / 0.981	2 / 0.939	1 / 0.981	1 / 0.977	0 / 0.799

## Sheet: Normalized direct-relation mati
Ne	S1	S2	S3	S4	S5	S6	S7	S8	S9	S10	S11	S12
SI	0	0	0	0.158	0.105	0.105	0.158	0.105	0.105	0.053	0.053	0.053
S2	0.053	0	0.158	0.158	0.053	0.053	0	0	0	0.105	0.105	0.105
S3	0.053	0	0	0.158	0.053	0.053	0	0	0	0.053	0.105	0.053
S4	0.158	0	0	0	0.053	0.105	0.053	0.053	0.105	0.053	0.105	0.053
S5	0	0	0	0.053	0	0.158	0.053	0.105	0.053	0.158	0.158	0.105
S6	0.053	0	0	0	0.105	0	0	0.053	0.158	0.158	0.105	0.053
S7	0.105	0.053	0.053	0.105	0.053	0.053	0	0.158	0.158	0.053	0.105	0.105
S8	0.053	0	0.105	0.105	0.105	0.105	0	0	0	0	0.158	0.105
S9	0.158	0	0	0.053	0.053	0.053	0	0.105	0	0.053	0.105	0.053
S10	0	0.053	0	0	0.053	0.053	0	0	0	0	0.053	0.053
S11	0.105	0	0.158	0.105	0.105	0.053	0	0.105	0.053	0.158	0	0.053
S12	0.053	0.053	0.158	0.158	0.053	0.053	0	0.053	0	0.105	0.158	0
Ng	G1	G2	G3	G4	G5	G6	G7	G8	G9	G10
G1	0	0.095	0.095	0	0.048	0.048	0	0.143	0.095	0.048
G2	0.095	0	0.095	0.048	0.048	0.048	0.048	0.143	0.143	0.143
G3	0.143	0.048	0	0	0.143	0.143	0.048	0	0.048	0.143
G4	0	0.095	0	0	0.048	0.048	0	0	0.048	0.048
G5	0.143	0.095	0.095	0.095	0	0.095	0.095	0.095	0.095	0.095
G6	0.143	0.095	0.143	0.095	0.143	0	0.095	0.095	0.095	0.095
G7	0.048	0.095	0.048	0	0	0	0	0	0.143	0.143
G8	0.095	0.143	0	0	0.048	0.048	0.095	0	0.048	0.095
G9	0	0.143	0.048	0	0.143	0.095	0.048	0.048	0	0.048
G10	0.048	0.143	0.048	0	0.048	0.048	0.095	0.048	0.048	0

## Sheet: Total-relation matrix of econom
Te	S1	S2	S3	S4	S5	S6	S7	S8	S9	S10	S11	S12
SI	0.236	0.043	0.156	0.402	0.333	0.349	0.234	0.328	0.302	0.323	0.385	0.265
S2	0.23	0.034	0.281	0.366	0.235	0.247	0.068	0.158	0.144	0.326	0.358	0.26
S3	0.184	0.023	0.09	0.296	0.186	0.195	0.054	0.124	0.115	0.216	0.283	0.166
S4	0.335	0.033	0.13	0.218	0.251	0.303	0.13	0.24	0.264	0.281	0.364	0.221
S5	0.188	0.041	0.152	0.264	0.207	0.352	0.107	0.277	0.206	0.395	0.427	0.276
S6	0.198	0.031	0.11	0.172	0.26	0.17	0.054	0.199	0.263	0.342	0.321	0.193
S7	0.351	0.093	0.236	0.396	0.308	0.319	0.092	0.381	0.342	0.343	0.458	0.326
S8	0.231	0.03	0.239	0.319	0.293	0.302	0.069	0.173	0.154	0.244	0.415	0.265
S9	0.304	0.027	0.118	0.243	0.225	0.232	0.073	0.257	0.135	0.247	0.329	0.199
S10	0.06	0.065	0.059	0.08	0.119	0.121	0.02	0.06	0.051	0.094	0.148	0.113
S11	0.287	0.037	0.28	0.333	0.306	0.275	0.079	0.277	0.205	0.387	0.292	0.235
S12	0.243	0.084	0.292	0.38	0.252	0.262	0.072	0.22	0.154	0.341	0.422	0.176
Tg	G1	G2	G3	G4	G5	G6	G7	G8	G9	G10
G1	0.135	0.255	0.195	0.043	0.17	0.154	0.104	0.249	0.222	0.179
G2	0.252	0.222	0.222	0.095	0.203	0.182	0.174	0.276	0.302	0.296
G3	0.305	0.256	0.152	0.065	0.286	0.265	0.174	0.157	0.223	0.3
G4	0.07	0.176	0.062	0.028	0.109	0.1	0.054	0.066	0.12	0.114
G5	0.316	0.33	0.245	0.15	0.174	0.238	0.227	0.254	0.288	0.282
G6	0.343	0.355	0.306	0.159	0.324	0.173	0.244	0.272	0.311	0.307
G7	0.136	0.22	0.128	0.028	0.098	0.084	0.075	0.09	0.238	0.226
G8	0.211	0.292	0.11	0.041	0.152	0.138	0.183	0.119	0.187	0.221
G9	0.153	0.305	0.169	0.058	0.26	0.201	0.157	0.174	0.153	0.201
G10	0.165	0.28	0.147	0.041	0.15	0.137	0.178	0.153	0.179	0.13
